# Supplementary material for: Cuffless Blood Pressure Estimation Based on Monte Carlo Simulation Using Photoplethysmography Signals
Source: Sensors (Basel). 2022 Feb 4;22(3):1175. doi: 10.3390/s22031175 (PMC8838459; doi:10.3390/s22031175)
Supplement: Supplementary file 1 [file sensors-22-01175-s001.zip]

Archive with 1 entries (1 files):
- sensors-1563223-supplementary.pdf
